# Supplementary material for: Mucosal-associated invariant T (MAIT) cell responses in Salmonella enterica serovar Typhi strain Ty21a oral vaccine recipients
Source: Oxf Open Immunol. 2025 Mar 25;6(1):iqaf002. doi: 10.1093/oxfimm/iqaf002 (PMC11993846; doi:10.1093/oxfimm/iqaf002)
Supplement: iqaf002_Supplementary_Data [file iqaf002_supplementary_data.zip]

Archive with 1 entries (1 files):
- Supplementary figures and table final.pdf
